# Supplementary material for: Late Miocene megalake regressions in Eurasia
Source: Sci Rep. 2021 Jun 1;11:11471. doi: 10.1038/s41598-021-91001-z (PMC8169904; doi:10.1038/s41598-021-91001-z)
Supplement: Supplementary file 2 — Supplementary Information 2. [file 41598_2021_91001_MOESM2_ESM.xlsx]

## Sheet: Concise Results
Nr	Sample	Strike	dip	SAF	D_acc	I_acc	D_rej	I_rej
1	ZP 60	229	22	630.429	4.6	31.3
2	ZP 59	229	22	629.714	319.2	42.9
3	ZP 58	260	29	629			35.5	23.7
4	TP 337	257	25	627.429			253.6	55
5	TP 336	257	25	627.071	366.5	79.5
6	ZP 57	260	29	626.857			147.6	-48.4
7	TP 335	257	25	626.714			143.4	-15.2
8	ZP 56	260	29	626.5	211.9	-5.9
9	TP 334	257	25	626.357	19.9	-52.6
10	ZP 55	260	29	626.143	18.7	-44.7
11	ZP 55	260	29	626.143	184.1	-26.5
12	TP 333	257	25	626			257.3	-6.3
13	ZP 54	250	15	625.666	127.3	-46
14	ZP 54	250	15	625.666	183.7	-37.2
15	TP 332	257	25	625.443			218	-76.7
16	ZP 53	248	20	624.9			62.5	-3.6
17	ZP 53	248	20	624.9			285.6	3.9
18	TP 331	257	25	624.886	189.3	-39.8
19	TP 330	257	25	624.329	92.1	-22.8
20	ZP 52	251	19	623.994	36.2	51.1
21	TP 329	257	25	623.771			238.9	76
22	TP 328	257	25	623.214			92.8	15.9
23	ZP 51	203	18	622.88			251.8	51.6
24	TP 327	257	25	622.657			127.4	-13.7
25	ZP 50	212	12	621.766	292.1	27.2
26	ZP 49	253	14	619.649	33.1	23.8
27	ZP 49	253	14	619.649			49.5	62.8
28	ZP 48	226	21	617.5			28.5	-25.1
29	ZP 47	234	16	615.414	33	36.2
30	ZP 46	206	19	612.9			225.9	-23.9
31	TP 309	257	25	612.629			262.6	73.8
32	TP 308	257	25	612.071	391.8	56.9
33	TP 307	257	25	611.514	363.7	27
34	ZP 45	272	19	611.18			292.3	-42.7
35	TP 305	257	25	610.4			256.7	54.9
36	TP 304	257	25	609.843	44.3	42.6
37	TP 303	257	25	609.286			426.6	49.6
38	ZP 44	312	13	609.063	348.6	6.8
39	ZP 44	312	13	609.063			235	59.9
40	TP 302	257	25	608.729	411.9	31.8
41	TP 301	257	25	608.171	13.5	63.9
42	TP 300	257	25	607.614	13.5	63.9
43	TP 299	257	13	607.057	336.5	51.4
44	ZP 43	259	14	606.946	31.5	11.6
45	ZP 43	259	14	606.946			298.4	8.3
46	TP 298	247	23	606.5	357.7	53.6
47	TP 296	264	20	605.386	344.7	27.6
48	TP 296	264	20	605.386	34.1	37.1
49	TP 295	264	20	604.829	332.7	56.2
50	TP 295	264	20	604.829	341.2	51.4
51	ZP 42	253	18	604.829	5.6	57.1
52	TP 294	248	19	604.271	357.4	36.6
53	TP 294	248	19	604.271	332.8	56.1
54	TP 293	267	27	603.714	349	33
55	TP 293	267	27	603.714	341	12.2
56	TP 292	267	27	603.157	326.2	17.8
57	TP 292	267	27	603.157	319.4	17.7
58	ZP 41	253	18	602.711	52.6	55.7
59	TP 291	267	27	602.6	11.4	4.7
60	TP 290	254	20	602.043	356.6	23.7
61	TP 289	254	20	601.486	5.7	4.4
62	TP 289	254	20	601.486	349.8	32.5
63	TP 288	258	20	600.929	348.7	31.6
64	TP 288	258	20	600.929	359	49.4
65	TP 287	254	20	600.371	6.5	29
66	TP 286	254	20	599.814	0.5	29.8
67	TP 285	218	22	599.257			2.8	18.4
68	TP 284	218	22	598.7			41.8	-17
69	TP 283	218	22	598.143	338	28
70	TP 282	218	22	597.586	344.9	47.7
71	TP 282	218	22	597.586	359.7	5.5
72	TP 281	218	22	597.029			18.6	4.2
73	TP 280	218	22	596.471	341.3	23.6
74	TP 279	218	22	595.914	2.1	4.6
75	TP 279	218	22	595.914	314	43.7
76	TP 278	245	48	595.357			2.2	5.1
77	TP 277	245	48	594.8	313	5.8
78	TP 276	227	30	594.243	31.9	32
79	TP 276	227	30	594.243	298	56.8
80	ZP 40	233	12	593.909			3.7	54.8
81	TP 275	227	30	593.686	219	-22.3
82	TP 275	227	30	593.686			168.6	-69.9
83	TP 274	239	48	593.129	338.2	34.2
84	TP 274	239	48	593.129	287.3	35.7
85	TP 273	238	58	592.571	341.6	19.2
86	TP 273	238	58	592.571	325.1	9.8
87	TP 272	238	58	592.014	333.2	13.5
88	TP 272	238	58	592.014	352.8	3.3
89	ZP 39	228	11	591.791			23.1	39.5
90	TP 271	230	46	591.457	341.9	23.9
91	TP 271	230	46	591.457	333.8	16.8
92	TP 270	230	46	590.9	334.2	29.7
93	TP 270	230	46	590.9	37.1	31.1
94	TP 269	245	43	590.343	351.7	19.5
95	TP 269	245	43	590.343			349.5	6.3
96	TP 268	245	43	589.786	1.3	28.5
97	TP 268	245	43	589.786	1.3	4.9
98	ZP 38	258	13	589.674	337.2	64.5
99	ZP 38	258	13	589.674	343.7	47.8
100	TP 267	245	43	589.229	3.4	27.1
101	TP 266	245	43	588.671	33.6	3.8
102	TP 266	245	43	588.671			349.8	1.4
103	TP 265	223	33	588.114	347.6	52.8
104	TP 265	223	33	588.114	321.6	38.1
105	TP 264	223	33	587.557	323.7	15.7
106	TP 264	223	33	587.557	349.4	3.8
107	ZP 37	265	21	587.223	346.5	73.3
108	TP 263	223	33	587	343.7	37.7
109	TP 263	223	33	587	2.5	34.2
110	ZP 36	246	22	586.6	353.5	52.5
111	TP 262	223	33	584.974	32.4	54.6
112	ZP 35	252	20	583.707	124.6	-11.2
113	TP 261	235	43	582.949	394.5	43.7
114	TP 260	235	43	580.923	355	52.6
115	TP 259	235	43	578.897	414.1	34.3
116	TP 258	235	43	576.872	353.4	56.8
117	TP 257	235	43	574.846	362.9	48.1
118	TP 256	235	43	572.821	342.3	24.4
119	TP 256	235	43	572.821	327.5	17
120	TP 255	235	43	570.795	4.9	28.6
121	TP 255	235	43	570.795	358.1	21.8
122	TP 254	235	45	568			337.8	1.2
123	TP 254	235	45	568	23.2	31.4
124	TP 253	235	45	566.744	345	28
125	TP 253	235	45	566.744	13.9	24.6
126	TP 252	241	49	564.718	347.7	23.3
127	TP 252	241	49	564.718	346.5	34.3
128	TP 251	241	49	562.692	359.6	2.2
129	TP 251	241	49	562.692	21.1	23.1
130	TP 250	241	49	560.667	347	33.5
131	TP 250	241	49	560.667	356.2	35.6
132	TP 249	210	30	558.641	356.1	35.9
133	TP 249	210	30	558.641	2.7	48.4
134	TP 248	210	30	556.615	347.3	39.2
135	TP 247	210	30	554.59	345.6	28
136	TP 247	210	30	554.59	8.6	34.9
137	TP 246	210	30	552.564	327.4	63.8
138	TP 245	210	30	550			184.3	66.1
139	TP 244	235	50	548.513	339.9	61.6
140	TP 244	235	50	548.513			17.7	76.5
141	TP 243	235	50	546.487	213.9	-18.5
142	TP 243	235	50	546.487	117.4	-55.2
143	TP 242	235	50	544.462			191.2	-23.1
144	TP 242	235	50	544.462			9.7	-55.4
145	TP 241	238	51	542.436	173.3	-12.7
146	TP 241	238	51	542.436			7.9	-75.1
147	TP 240	233	50	540.41	24.7	-48.2
148	TP 240	233	50	540.41			319	-36.6
149	TP 239	233	50	538.385			35.5	15.1
150	TP 239	233	50	538.385	128.3	-1
151	TP 238	237	35	536	347	2.3
152	TP 238	237	35	536	332.1	28.7
153	TP 237	237	35	534.333	347.6	58.4
154	TP 237	237	35	534.333	312.2	49.1
155	TP 236	238	40	532.308			295.3	5.5
156	TP 235	238	40	530.282	336.2	2.8
157	TP 235	238	40	530.282	328.2	14.3
158	TP 234	238	40	528.256	146.4	-63
159	TP 230	228	48	520.154			27.5	-12.9
160	TP 231	231	41	520.154	247.9	-24
161	TP 227	235	50	514.077	126.9	-42.3
162	TP 226	235	50	512.051			335.7	-25.3
163	TP 225	219	45	510.026	32.7	29.8
164	TP 224	219	45	508			326.9	-17.3
165	TP 223	219	45	507	177.6	-72.4
166	TP 223	219	45	507	173.6	-54.7
167	TP 221	215	40	505	113.6	-28
168	TP 220	243	37	504	351.3	18.8
169	TP 218	243	37	500.75	0.6	12.9
170	TP 217	243	37	498.5			187.3	38.1
171	TP 216	243	37	496.25			256.9	-43.7
172	TP 215	243	37	494	3.6	18.1
173	TP 214	243	37	493.2	325.5	11.5
174	TP 212	233	42	491.6			331.9	-13.5
175	TP 211	233	42	490.8	328.6	24.5
176	TP 210	233	42	490	31.1	36.5
177	TP 209	230	45	488.667	329.6	19.6
178	TP 209	230	45	488.667	335.8	25.2
179	TP 208	230	45	487.333	317	24.5
180	TP 207	230	45	486	342.3	35.6
181	TP 206	230	45	485.2	326.5	19.7
182	TP 206	230	45	485.2			321.6	-29.8
183	TP 205	230	45	483.2	345	21.8
184	TP 205	230	45	483.2	337.5	24.1
185	TP 204	232	46	482	331.5	1.8
186	TP 203	232	46	481.6	339	23.2
187	TP 203	232	46	481.6	297.7	43.3
188	TP 202	232	46	481.029	315.9	26.2
189	TP 202	232	46	481.029	314.5	22.6
190	TP 201	232	46	480.571	348	47.9
191	TP 200	225	40	480.286	35.3	65.5
192	TP 200	225	40	480.286	324.4	59.8
193	TP 199	225	40	479.943			312.3	25.5
194	TP 198	225	40	479.143	339.5	51.3
195	TP 198	225	40	479.143			281.6	18.7
196	TP 197	225	40	478.571	337.4	23.3
197	TP 197	225	40	478.571	328.9	28.6
198	TP 196	225	40	478	35.2	34.3
199	TP 196	225	40	478	313.7	28.4
200	TP 195	225	40	476.587	33.6	31.6
201	TP 193	220	46	473.762	331.1	42.4
202	TP 191	220	46	470.09	248.5	-37.7
203	TP 191	220	46	470.09			26.4	-18.8
204	TP 190	220	46	469.242	168.7	-65.8
205	TP 188	222	46	465.852			48.4	-49.7
206	TP 187	222	46	464	146	-15.5
207	TP 187	222	46	464			334.9	7.6
208	TP 186	222	46	463.874	174.2	-59.2
209	TP 186	222	46	463.874	183.4	-64.6
210	TP 185	222	46	462.462	162.8	-64.6
211	TP 185	222	46	462.462			189.2	-68.9
212	TP 182	222	46	457.942			252.2	-48.9
213	TP 182	222	46	457.942	22.7	-56.8
214	TP 181	222	46	456.529			333.9	9.9
215	TP 181	222	46	456.529			276.5	-18.6
216	TP 180	228	48	454.9			112.4	-15.2
217	TP 179	228	48	453.987			449.4	-5.4
218	TP 179			453.987			128.9	-38.6
219	TP 178	244	45	452.574	156	-4.8
220	TP 177	244	45	451.161	224.4	-68.6
221	TP 177			451.161	217.3	-66.1
222	TP 175	230	42	448.478			337.9	-19.9
223	TP 175	230	42	448.478			31.6	16.9
224	TP 174	230	42	446.783			34.5	-48.9
225	TP 172	230	42	444.24	26.8	-19.3
226	TP 171	230	42	442.827	222.5	-66.6
227	TP 171	230	42	442.827			218.2	-39.7
228	TP 170	231	37	441.415	216.4	-46.1
229	TP 170	231	37	441.415	161	-33.9
230	TP 169	231	37	439.5	167.9	-47.1
231	TP 168	231	37	438.59			277.5	11.8
232	TP 168	231	37	438.59	234.8	-2.6
233	TP 166	225	42	435.765	34.4	5.9
234	TP 166	225	42	435.765	36	45.8
235	TP 164	233	37	432.939	198.1	-73.1
236	TP 164	233	37	432.939			22.8	-28.4
237	TP 163	233	37	431.527			1.2	-72.7
238	TP 162	239	48	430.114	199.2	-47.6
239	TP 162	239	48	430.114	233.8	-21.8
240	TP 161	239	48	428.702	27.7	-41.5
241	TP 161	239	48	428.702	188.8	-58.7
242	TP 160	239	48	427.289	24.1	-55.2
243	TP 158	232	42	424.464			358.3	55.7
244	TP 158	232	42	424.464			193.5	-15.3
245	TP 156	230	38	422.628	252.2	-6.8
246	TP 156	230	38	422.628	215	-66.5
247	TP 155	235	30	421.498	218.9	-38.8
248	TP 155	235	30	421.498			226.8	-37.8
249	TP 154	235	30	420.085	292.9	3.4
250	TP 154	235	30	420.085			235.5	-43.7
251	TP 153	235	30	418.673			329.5	21.2
252	TP 152	285	30	417.684	324.2	31.7
253	TP 152	285	30	417.684			3	37.5
254	TP 150	230	36	416.554	313.6	31.6
255	TP 150	230	36	416.554	323.1	45.6
256	TP 149	230	36	415.848	328.5	67
257	TP 148	230	36	415	32.8	14.5
258	TP 148	230	36	415	323.6	19.4
259	TP 147	236	38	414.756	318.8	6.9
260	TP 146	236	38	413.778			131.8	-5.7
261	TP 145	236	38	412.311	234.6	-43.9
262	TP 145	236	38	412.311			181.9	-73.8
263	TP 144	235	40	411.089	227.5	-54.8
264	TP 144	235	40	411.089	23.2	-24.9
265	TP 143	234	42	410.111	119.6	-2.2
266	TP 143	234	42	410.111	239.4	-53.9
267	TP 142	227	42	408.889	216	-45
268	TP 142	227	42	408.889	172.2	-73
269	TP 124	229	33	406.444	223	-62.9
270	TP 124	229	33	406.444			271.8	-15.7
271	TP 123	231	51	404.611	181.9	-69.4
272	TP 122	225	43	401.922	166.5	-48.6
273	TP 122	225	43	401.922	177.4	-59.1
274	TP 121	252	41	400.211			245	-64
275	TP 121	252	41	400.211	236.4	-14.4
276	TP 121	252	41	400.211			22.9	-74.4
277	TP 120	223	41	398.989	142.3	-58.4
278	TP 120	223	41	398.989			218.8	-16.4
279	TP 120	223	41	398.989			132.5	-65.6
280	TP 119	229	40	396.544			16.8	-6.4
281	TP 118	219	31	394.711	165.1	-27.2
282	TP 117	231	40	393	224.9	-34.3
283	TP 116	232	40	388.627	13.3	-67.3
284	TP 116	232	40	388.627			93.9	-68.4
285	TP 115	225	37	383.161	181.5	-46.5
286	TP 115	225	37	383.161	184.1	-57.6
287	TP 114	238	41	379.335	18.7	-42.5
288	TP 114	238	41	379.335	135.3	-48.2
289	TP 114	238	41	379.335			243.1	-41.8
290	TP 113	240	27	377.559			269.7	-38.3
291	TP 112	240	44	375.509	236.8	-41.3
292	TP 111	245	49	372.913			298	-3.9
293	TP 111	245	49	372.913			14.1	-67.7
294	TP 110	229	46	371	14.3	-9.2
295	TP 109	257	50	369.246
296	TP 109	257	50	369.246			12.2	59.6
297	TP 108	250	43	367.346			268.4	-27
298	TP 107	245	45	365.154	216	-26.1
299	TP 106	239	53	362.523			313.4	-3
300	TP 106	239	53	362.523			16.1	47.8
301	TP 105	237	50	359.892	218.6	-25.2
302	TP 104	235	54	357	299.6	33.8
303	TP 103	235	54	354			228.9	-54.7
304	TP 103	235	54	354	31.7	36.3
305	TP 103	235	54	354	357.7	47.5
306	TP 102	241	52	352	329.4	15.6
307	TP 102	241	52	352			37.1	8.1
308	TP 102	241	52	352			334.7	31.8
309	TP 101	240	46	348.1	321.6	2.5
310	TP 101	240	46	348.1	297.7	46.2
311	TP 100	245	52	347.3	6.1	27.5
312	TP 100	245	52	347.3	33.6	25
313	TP 099	240	44	346.2	2.8	27.6
314	TP 099	240	44	346.2	17.6	59.7
315	TP 098	233	34	344.3	3.6	44.6
316	TP 098	233	34	344.3	339.5	37.6
317	TP 098	233	34	344.3			312	-2.7
318	TP 097	233	34	343.1	34.3	35.2
319	TP 097	233	34	343.1	316.3	27.6
320	TP 096	233	34	341.3	336.5	56
321	TP 096	233	34	341.3	39.4	38.2
322	TP 096	233	34	341.3	351.5	52.1
323	TP 095	233	34	339.6	31.8	29.8
324	TP 094	232	40	338.2	289.7	45.2
325	TP 094	232	40	338.2	348.8	3.6
326	TP 093	238	43	335.2	338.2	39.8
327	TP 093	238	43	335.2	6.9	48.6
328	TP 092	230	29	333.8	16.7	27
329	TP 092	230	29	333.8			221.4	2.2
330	TP 091	237	40	331.6	1.8	44.3
331	TP 091	237	40	331.6	0.9	25.6
332	TP 090	241	37	330.2	4.5	45.9
333	TP 089	242	42	328.4	334.7	37.4
334	ZP 34	241	43	322.2	2.3	-24.3
335	ZP 32	239	47	315.4	186	-9.8
336	ZP 32	239	47	315.4			182.2	-16.2
337	ZP 31	234	52	312	258.2	-26
338	ZP 30	250	49	308.6	262.4	-38.9
339	ZP 29	233	43	305.2			353.4	41.2
340	ZP 28	254	55	300			2.9	24.2
341	ZP 27	248	33	298.4	237.9	-41.7
342	ZP 26	225	44	295	153.1	-53.3
343	ZP 25	243	45	291.6	152	-24
344	TP 088	247	41	290	355.9	35.4
345	TP 087	236	41	289.2			196.2	36.5
346	ZP 24	239	48	288.2	32	7.4
347	ZP 24	239	48	288.2			312.6	5.3
348	TP 086	230	44	286.7	6.3	44.1
349	TP 085	235	33	285.2	358.9	78.8
350	ZP 23	262	42	284.8	48.9	32.4
351	TP 084	240	44	283			31.4	81.7
352	TP 083	240	44	282.3	343.7	18.7
353	ZP 22	240	48	281.4	333.1	61.4
354	ZP 22	240	48	281.4	36.3	4.7
355	ZP 21	242	57	278	318.7	29.4
356	ZP 20	246	29	274.6	7.5	27.5
357	ZP 20	246	29	274.6			339.5	4.8
358	ZP 19	268	33	271.2	46.3	21.4
359	ZP 18	275	53	267.8	351.2	58.9
360	ZP 18	275	53	267.8			25.5	44.3
361	ZP 17	241	59	264.4	316.8	69.9
362	ZP 17	241	59	264.4	316.5	43.2
363	ZP 16	223	38	261	331.4	33.7
364	ZP 16	223	38	261	346.3	57.8
365	ZP 14	240	52	254.2			294.2	47.8
366	ZP 12	233	47	253.4	349.8	23.3
367	TP 082	229	44	252			274.8	31.9
368	TP 081	240	44	251	143	-1.9
369	TP 080	235	45	248			18.3	-6.5
370	TP 079	236	42	246.6	133.4	-39.3
371	TP 078	235	42	244.4	239.6	-23.8
372	ZP 11	249	43	244			216.3	36.5
373	TP 077	236	39	243.4	8.2	31.3
374	TP 076	226	32	241.9			27.4	-17.3
375	ZP 10	232	38	240.6	336.1	49.7
376	TP 075	235	38	239.4	51.7	57.5
377	TP 074	221	37	237.7	16.4	35.6
378	ZP 09	197	30	237.2	332	32.8
379	TP 073	236	38	235.9			286.8	-12
380	TP 072	235	46	234.9	341.7	27.6
381	TP 071	233	41	233.9	19.9	41.3
382	ZP 08	254	47	233.8	338.9	41.1
383	TP 070	247	38	220	1.3	21
384	TP 069	235	45	218.9	331.9	43.1
385	TP 068	238	41	217.5	29.2	56.8
386	ZP 07	254	48	217.4	356.3	27.6
387	TP 067	238	42	216	32.2	33.5
388	TP 066	247	37	214.6	282.7	58.9
389	TP 065	247	37	213.6	148.6	-14.5
390	ZP 06	266	53	213			95.3	-3
391	TP 064	240	40	212.1	127.6	-39.5
392	ZP 05	247	48	210			253	-9.2
393	TP 063	247	41	207.6	317.9	31.2
394	TP 062	242	42	207.3	35.7	39.7
395	ZP 04	259	45	206.2	327.1	7.7
396	TP 061	242	42	205.8	336	41.8
397	TP 060	242	44	204.4			267	37.4
398	TP 059	233	39	202.9	356.5	26.9
399	ZP 03	237	55	202.8	338.6	9.3
400	TP 058	255	40	201.6	354	33.2
401	ZP 02	246	51	200	297	35.9
402	TP 056	245	34	197.7	79.5	29.6
403	TP 057	255	40	197.7	64.4	14.4
404	ZP 01	225	34	196	318.9	51.5
405	TP 055	241	42	195.9	12.1	22.5
406	TP 054	242	33	193.9	8.1	53.1
407	TP 053	244	41	192.2	35	31.9
408	TP 052	184	35	179	24.9	18
409	TP 051	241	72	177.8			341.5	-8.5
410	TP 050	243	65	176.8	6.5	12.1
411	TP 049	241	76	174.8	342.6	6.4
412	TP 048	241	76	173	334.4	9.7
413	TP 047	245	75	171.5	0.4	27.3
414	TP 046	247	74	170	51.2	46.7
415	TP 045	241	74	168	33.1	2.2
416	TP 044	242	67	166.1	331.9	6
417	TP 043	234	37	164.2	321.3	32.2
418	TP 042	270	10	162.2	47.9	31.4
419	TP 041	263	75	161.2	3.2	11.7
420	TP 040	233	70	157.2	333.8	53.3
421	TP 039	243	51	155.7	352.1	27.8
422	TP 038	240	57	153.2	359.3	41.4
423	TP 037	245	61	151.9	354.5	25.4
424	TP 036	236	67	150.7	255	-19.8
425	TP 035	240	20	147.9	217.8	-27.4
426	TP 034	240	20	146.9	119.6	-26.4
427	TP 033	240	64	144.7	6.1	41.6
428	TP 032	240	64	134			23.4	-12.1
429	TP 031	242	56	132.4	3	4.3
430	TP 030	237	48	130.1	2.6	23.5
431	TP 029	247	56	128.9	341.9	42.7
432	TP 027b	241	37	100
433	TP 027	241	37	58			24.5	-23
434	TP 026	235	37	57			233	34.5
435	TP 025	218	37	54.5	335.9	17.4
	TP 024	227	26	30	1	68
	TP 023	227	26	29.6			164.4	-54.3
	TP 022	263	40	27.6	38.3	19.6
	TP 021	263	40	25.6			26.4	-15.7
	TP 020	263	40	23.6	346.7	5.7
	TP 019	240	28	20.6	21.7	-12.6
	TP 018	240	28	19.1	341.3	49.8
	TP 017	240	28	17.6	42.8	47.5
	TP 016	240	28	16.1			192.4	43.5
	TP 015	240	28	14.5			284.9	7.7
	TP 014	240	28	13.6	187.3	-32.5
	TP 013	240	28	11.6	177.5	-54.2
	TP 012	240	28	10.6			118.2	-8.8
	TP 011	243	37	10.1	19.5	-32.3
	TP 009	243	37	8.8	157.7	-62.4
	TP 008	243	37	8.3			32	47.8
	TP 007	243	37	7.8	326.6	-18.1
	TP 006	240	34	6.6	124.1	-76
	TP 005	230	34	6	3	34.5
	TP 004	230	34	4.9	161.8	-8.1
	TP 003	230	34	3.9			298.1	6.2
	TP 001	230	34	0.5	154.6	-39.7

## Sheet: Full Results
Nr	Sample	Strike	dip	SAF	d1	i1	d2	i2	d3	i3	dx	ix
1	ZP 60	229	22	630.429			4.6	31.3
2	ZP 59	229	22	629.714			319.2	42.9
3	ZP 58	260	29	629							305.5	23.7
4	TP 337	257	25	627.429							253.6	55
5	TP 336	257	25	627.071			366.5	79.5
6	ZP 57	260	29	626.857							147.6	-48.4
7	TP 335	257	25	626.714							143.4	-15.2
8	ZP 56	260	29	626.5			211.9	-50.9
9	TP 334	257	25	626.357			190.9	-52.6
10	ZP 55	260	29	626.143	180.7	-44.7
11	ZP 55	260	29	626.143	184.1	-26.5
12	TP 333	257	25	626							257.3	-60.3
13	ZP 54	250	15	625.666	127.3	-46
14	ZP 54	250	15	625.666			183.7	-37.2
15	TP 332	257	25	625.443							218	-76.7
16	ZP 53	248	20	624.9							62.5	-3.6
17	ZP 53	248	20	624.9							285.6	30.9
18	TP 331	257	25	624.886			189.3	-39.8
19	TP 330	257	25	624.329			92.1	-22.8
20	ZP 52	251	19	623.994			306.2	51.1
21	TP 329	257	25	623.771							238.9	76
22	TP 328	257	25	623.214							92.8	15.9
23	ZP 51	203	18	622.88							251.8	51.6
24	TP 327	257	25	622.657					127.4	-13.7
25	ZP 50	212	12	621.766			292.1	27.2
26	ZP 49	253	14	619.649	303.1	23.8
27	ZP 49	253	14	619.649							49.5	62.8
28	ZP 48	226	21	617.5							280.5	-25.1
29	ZP 47	234	16	615.414			303	36.2
30	ZP 46	206	19	612.9							225.9	-23.9
31	TP 309	257	25	612.629							262.6	73.8
32	TP 308	257	25	612.071			391.8	56.9
33	TP 307	257	25	611.514			363.7	27
34	ZP 45	272	19	611.18							292.3	-42.7
35	TP 305	257	25	610.4							256.7	54.9
36	TP 304	257	25	609.843			404.3	42.6
37	TP 303	257	25	609.286							426.6	49.6
38	ZP 44	312	13	609.063			348.6	60.8
39	ZP 44	312	13	609.063							235	59.9
40	TP 302	257	25	608.729			411.9	31.8
41	TP 301	257	25	608.171	13.5	63.9
42	TP 300	257	25	607.614	13.5	63.9
43	TP 299	257	13	607.057			336.5	51.4
44	ZP 43	259	14	606.946			31.5	11.6
45	ZP 43	259	14	606.946							298.4	8.3
46	TP 298	247	23	606.5	357.7	53.6
47	TP 296	264	20	605.386	344.7	27.6
48	TP 296	264	20	605.386	340.1	37.1
49	TP 295	264	20	604.829	332.7	56.2
50	TP 295	264	20	604.829			341.2	51.4
51	ZP 42	253	18	604.829			50.6	57.1
52	TP 294	248	19	604.271	357.4	36.6
53	TP 294	248	19	604.271			332.8	56.1
54	TP 293	267	27	603.714	349	33
55	TP 293	267	27	603.714			341	12.2
56	TP 292	267	27	603.157	326.2	17.8
57	TP 292	267	27	603.157			319.4	17.7
58	ZP 41	253	18	602.711	52.6	55.7
59	TP 291	267	27	602.6	11.4	4.7
60	TP 290	254	20	602.043	356.6	23.7
61	TP 289	254	20	601.486	5.7	40.4
62	TP 289	254	20	601.486	349.8	32.5
63	TP 288	258	20	600.929	348.7	31.6
64	TP 288	258	20	600.929	359	49.4
65	TP 287	254	20	600.371	6.5	29
66	TP 286	254	20	599.814	0.5	29.8
67	TP 285	218	22	599.257							200.8	18.4
68	TP 284	218	22	598.7							41.8	-17
69	TP 283	218	22	598.143	338	28
70	TP 282	218	22	597.586	344.9	47.7
71	TP 282	218	22	597.586	359.7	50.5
72	TP 281	218	22	597.029							180.6	40.2
73	TP 280	218	22	596.471	341.3	23.6
74	TP 279	218	22	595.914	2.1	40.6
75	TP 279	218	22	595.914	314	43.7
76	TP 278	245	48	595.357							20.2	5.1
77	TP 277	245	48	594.8			313	50.8
78	TP 276	227	30	594.243			301.9	32
79	TP 276	227	30	594.243			298	56.8
80	ZP 40	233	12	593.909					30.7	54.8
81	TP 275	227	30	593.686	219	-22.3
82	TP 275	227	30	593.686					168.6	-69.9
83	TP 274	239	48	593.129	338.2	34.2
84	TP 274	239	48	593.129			287.3	35.7
85	TP 273	238	58	592.571	341.6	19.2
86	TP 273	238	58	592.571			325.1	9.8
87	TP 272	238	58	592.014	333.2	13.5
88	TP 272	238	58	592.014	352.8	30.3
89	ZP 39	228	11	591.791							23.1	39.5
90	TP 271	230	46	591.457	341.9	23.9
91	TP 271	230	46	591.457	333.8	16.8
92	TP 270	230	46	590.9	334.2	29.7
93	TP 270	230	46	590.9	307.1	31.1
94	TP 269	245	43	590.343	351.7	19.5
95	TP 269	245	43	590.343					349.5	6.3
96	TP 268	245	43	589.786	1.3	28.5
97	TP 268	245	43	589.786			10.3	40.9
98	ZP 38	258	13	589.674	337.2	64.5
99	ZP 38	258	13	589.674			343.7	47.8
100	TP 267	245	43	589.229	3.4	27.1
101	TP 266	245	43	588.671	330.6	30.8
102	TP 266	245	43	588.671					349.8	1.4
103	TP 265	223	33	588.114	347.6	52.8
104	TP 265	223	33	588.114			321.6	38.1
105	TP 264	223	33	587.557			323.7	15.7
106	TP 264	223	33	587.557			349.4	30.8
107	ZP 37	265	21	587.223			346.5	73.3
108	TP 263	223	33	587	343.7	37.7
109	TP 263	223	33	587			20.5	34.2
110	ZP 36	246	22	586.6			353.5	52.5
111	TP 262	223	33	584.974			302.4	54.6
112	ZP 35	252	20	583.707			124.6	-11.2
113	TP 261	235	43	582.949			394.5	43.7
114	TP 260	235	43	580.923			355	52.6
115	TP 259	235	43	578.897			414.1	34.3
116	TP 258	235	43	576.872			353.4	56.8
117	TP 257	235	43	574.846			362.9	48.1
118	TP 256	235	43	572.821	342.3	24.4
119	TP 256	235	43	572.821	327.5	17
120	TP 255	235	43	570.795	4.9	28.6
121	TP 255	235	43	570.795			358.1	21.8
122	TP 254	235	45	568					337.8	10.2
123	TP 254	235	45	568			23.2	31.4
124	TP 253	235	45	566.744	345	28
125	TP 253	235	45	566.744	13.9	24.6
126	TP 252	241	49	564.718			347.7	23.3
127	TP 252	241	49	564.718	346.5	34.3
128	TP 251	241	49	562.692	359.6	20.2
129	TP 251	241	49	562.692	21.1	23.1
130	TP 250	241	49	560.667	347	33.5
131	TP 250	241	49	560.667	356.2	35.6
132	TP 249	210	30	558.641	356.1	35.9
133	TP 249	210	30	558.641	20.7	48.4
134	TP 248	210	30	556.615	347.3	39.2
135	TP 247	210	30	554.59	345.6	28
136	TP 247	210	30	554.59	8.6	34.9
137	TP 246	210	30	552.564			327.4	63.8
138	TP 245	210	30	550							184.3	66.1
139	TP 244	235	50	548.513			339.9	61.6
140	TP 244	235	50	548.513							170.7	76.5
141	TP 243	235	50	546.487			213.9	-18.5
142	TP 243	235	50	546.487			117.4	-55.2
143	TP 242	235	50	544.462					191.2	-23.1
144	TP 242	235	50	544.462							90.7	-55.4
145	TP 241	238	51	542.436			173.3	-12.7
146	TP 241	238	51	542.436							70.9	-75.1
147	TP 240	233	50	540.41			204.7	-48.2
148	TP 240	233	50	540.41							319	-36.6
149	TP 239	233	50	538.385					350.5	15.1
150	TP 239	233	50	538.385			128.3	-10
151	TP 238	237	35	536	347	20.3
152	TP 238	237	35	536	332.1	28.7
153	TP 237	237	35	534.333	347.6	58.4
154	TP 237	237	35	534.333			312.2	49.1
155	TP 236	238	40	532.308					295.3	5.5
156	TP 235	238	40	530.282	336.2	20.8
157	TP 235	238	40	530.282	328.2	14.3
158	TP 234	238	40	528.256			146.4	-63
159	TP 230	228	48	520.154					270.5	-12.9
160	TP 231	231	41	520.154			247.9	-24
161	TP 227	235	50	514.077			126.9	-42.3
162	TP 226	235	50	512.051							335.7	-25.3
163	TP 225	219	45	510.026			302.7	29.8
164	TP 224	219	45	508							326.9	-17.3
165	TP 223	219	45	507			177.6	-72.4
166	TP 223	219	45	507			173.6	-54.7
167	TP 221	215	40	505			113.6	-28
168	TP 220	243	37	504	351.3	18.8
169	TP 218	243	37	500.75			0.6	12.9
170	TP 217	243	37	498.5							187.3	38.1
171	TP 216	243	37	496.25							256.9	-43.7
172	TP 215	243	37	494			300.6	18.1
173	TP 214	243	37	493.2			325.5	11.5
174	TP 212	233	42	491.6							331.9	-13.5
175	TP 211	233	42	490.8	328.6	24.5
176	TP 210	233	42	490	301.1	36.5
177	TP 209	230	45	488.667	329.6	19.6
178	TP 209	230	45	488.667			335.8	25.2
179	TP 208	230	45	487.333	317	24.5
180	TP 207	230	45	486			342.3	35.6
181	TP 206	230	45	485.2			326.5	19.7
182	TP 206	230	45	485.2							321.6	-29.8
183	TP 205	230	45	483.2			345	21.8
184	TP 205	230	45	483.2			337.5	24.1
185	TP 204	232	46	482			331.5	10.8
186	TP 203	232	46	481.6	339	23.2
187	TP 203	232	46	481.6	297.7	43.3
188	TP 202	232	46	481.029			315.9	26.2
189	TP 202	232	46	481.029			314.5	22.6
190	TP 201	232	46	480.571			348	47.9
191	TP 200	225	40	480.286	350.3	65.5
192	TP 200	225	40	480.286	324.4	59.8
193	TP 199	225	40	479.943					312.3	25.5
194	TP 198	225	40	479.143	339.5	51.3
195	TP 198	225	40	479.143					281.6	18.7
196	TP 197	225	40	478.571	337.4	23.3
197	TP 197	225	40	478.571	328.9	28.6
198	TP 196	225	40	478	305.2	34.3
199	TP 196	225	40	478	313.7	28.4
200	TP 195	225	40	476.587	330.6	31.6
201	TP 193	220	46	473.762			331.1	42.4
202	TP 191	220	46	470.09	248.5	-37.7
203	TP 191	220	46	470.09					260.4	-18.8
204	TP 190	220	46	469.242			168.7	-65.8
205	TP 188	222	46	465.852							48.4	-49.7
206	TP 187	222	46	464	146	-15.5
207	TP 187	222	46	464					334.9	7.6
208	TP 186	222	46	463.874	174.2	-59.2
209	TP 186	222	46	463.874	183.4	-64.6
210	TP 185	222	46	462.462	162.8	-64.6
211	TP 185	222	46	462.462					189.2	-68.9
212	TP 182	222	46	457.942					252.2	-48.9
213	TP 182	222	46	457.942	202.7	-56.8
214	TP 181	222	46	456.529					333.9	9.9
215	TP 181	222	46	456.529							276.5	-18.6
216	TP 180	228	48	454.9					112.4	-15.2
217	TP 179	228	48	453.987					449.4	-50.4
218	TP 179			453.987					128.9	-38.6
219	TP 178	244	45	452.574	156	-40.8
220	TP 177	244	45	451.161	224.4	-68.6
221	TP 177			451.161			217.3	-66.1
222	TP 175	230	42	448.478					337.9	-19.9
223	TP 175	230	42	448.478					31.6	16.9
224	TP 174	230	42	446.783							304.5	-48.9
225	TP 172	230	42	444.24	206.8	-19.3
226	TP 171	230	42	442.827	222.5	-66.6
227	TP 171	230	42	442.827					218.2	-39.7
228	TP 170	231	37	441.415	216.4	-46.1
229	TP 170	231	37	441.415			161	-33.9
230	TP 169	231	37	439.5			167.9	-47.1
231	TP 168	231	37	438.59					277.5	11.8
232	TP 168	231	37	438.59			234.8	-20.6
233	TP 166	225	42	435.765	340.4	50.9
234	TP 166	225	42	435.765			36	45.8
235	TP 164	233	37	432.939			198.1	-73.1
236	TP 164	233	37	432.939					202.8	-28.4
237	TP 163	233	37	431.527					100.2	-72.7
238	TP 162	239	48	430.114	199.2	-47.6
239	TP 162	239	48	430.114			233.8	-21.8
240	TP 161	239	48	428.702	207.7	-41.5
241	TP 161	239	48	428.702			188.8	-58.7
242	TP 160	239	48	427.289			204.1	-55.2
243	TP 158	232	42	424.464					358.3	55.7
244	TP 158	232	42	424.464					193.5	-15.3
245	TP 156	230	38	422.628			252.2	-60.8
246	TP 156	230	38	422.628			215	-66.5
247	TP 155	235	30	421.498			218.9	-38.8
248	TP 155	235	30	421.498					226.8	-37.8
249	TP 154	235	30	420.085			292.9	30.4
250	TP 154	235	30	420.085					235.5	-43.7
251	TP 153	235	30	418.673					329.5	21.2
252	TP 152	285	30	417.684			324.2	31.7
253	TP 152	285	30	417.684					3	37.5
254	TP 150	230	36	416.554	313.6	31.6
255	TP 150	230	36	416.554			323.1	45.6
256	TP 149	230	36	415.848			328.5	67
257	TP 148	230	36	415	320.8	14.5
258	TP 148	230	36	415	323.6	19.4
259	TP 147	236	38	414.756			318.8	60.9
260	TP 146	236	38	413.778					131.8	-5.7
261	TP 145	236	38	412.311			234.6	-43.9
262	TP 145	236	38	412.311					181.9	-73.8
263	TP 144	235	40	411.089	227.5	-54.8
264	TP 144	235	40	411.089	230.2	-24.9
265	TP 143	234	42	410.111	119.6	-20.2
266	TP 143	234	42	410.111			239.4	-53.9
267	TP 142	227	42	408.889			216	-45
268	TP 142	227	42	408.889			172.2	-73
269	TP 124	229	33	406.444			223	-62.9
270	TP 124	229	33	406.444							271.8	-15.7
271	TP 123	231	51	404.611	181.9	-69.4
272	TP 122	225	43	401.922	166.5	-48.6
273	TP 122	225	43	401.922	177.4	-59.1
274	TP 121	252	41	400.211					245	-64
275	TP 121	252	41	400.211			236.4	-14.4
276	TP 121	252	41	400.211					220.9	-74.4
277	TP 120	223	41	398.989			142.3	-58.4
278	TP 120	223	41	398.989					218.8	-16.4
279	TP 120	223	41	398.989					132.5	-65.6
280	TP 119	229	40	396.544					106.8	-60.4
281	TP 118	219	31	394.711			165.1	-27.2
282	TP 117	231	40	393	224.9	-34.3
283	TP 116	232	40	388.627			130.3	-67.3
284	TP 116	232	40	388.627					93.9	-68.4
285	TP 115	225	37	383.161	181.5	-46.5
286	TP 115	225	37	383.161			184.1	-57.6
287	TP 114	238	41	379.335	180.7	-42.5
288	TP 114	238	41	379.335			135.3	-48.2
289	TP 114	238	41	379.335					243.1	-41.8
290	TP 113	240	27	377.559					269.7	-38.3
291	TP 112	240	44	375.509			236.8	-41.3
292	TP 111	245	49	372.913					298	-3.9
293	TP 111	245	49	372.913					104.1	-67.7
294	TP 110	229	46	371			140.3	-9.2
295	TP 109	257	50	369.246
296	TP 109	257	50	369.246					12.2	59.6
297	TP 108	250	43	367.346					268.4	-27
298	TP 107	245	45	365.154	216	-26.1
299	TP 106	239	53	362.523							313.4	-3
300	TP 106	239	53	362.523							160.1	47.8
301	TP 105	237	50	359.892			218.6	-25.2
302	TP 104	235	54	357	299.6	33.8
303	TP 103	235	54	354					228.9	-54.7
304	TP 103	235	54	354	301.7	36.3
305	TP 103	235	54	354	357.7	47.5
306	TP 102	241	52	352	329.4	15.6
307	TP 102	241	52	352					307.1	8.1
308	TP 102	241	52	352							334.7	31.8
309	TP 101	240	46	348.1			321.6	20.5
310	TP 101	240	46	348.1			297.7	46.2
311	TP 100	245	52	347.3	6.1	27.5
312	TP 100	245	52	347.3			303.6	25
313	TP 099	240	44	346.2			2.8	27.6
314	TP 099	240	44	346.2			17.6	59.7
315	TP 098	233	34	344.3	300.6	44.6
316	TP 098	233	34	344.3			339.5	37.6
317	TP 098	233	34	344.3							312	-2.7
318	TP 097	233	34	343.1	304.3	35.2
319	TP 097	233	34	343.1	316.3	27.6
320	TP 096	233	34	341.3	336.5	56
321	TP 096	233	34	341.3	309.4	38.2
322	TP 096	233	34	341.3	351.5	52.1
323	TP 095	233	34	339.6			310.8	29.8
324	TP 094	232	40	338.2	289.7	45.2
325	TP 094	232	40	338.2			348.8	30.6
326	TP 093	238	43	335.2	338.2	39.8
327	TP 093	238	43	335.2			6.9	48.6
328	TP 092	230	29	333.8	16.7	27
329	TP 092	230	29	333.8							221.4	2.2
330	TP 091	237	40	331.6	1.8	44.3
331	TP 091	237	40	331.6	0.9	25.6
332	TP 090	241	37	330.2			40.5	45.9
333	TP 089	242	42	328.4			334.7	37.4
334	ZP 34	241	43	322.2			200.3	-24.3
335	ZP 32	239	47	315.4			186	-9.8
336	ZP 32	239	47	315.4					182.2	-16.2
337	ZP 31	234	52	312	258.2	-26
338	ZP 30	250	49	308.6			262.4	-38.9
339	ZP 29	233	43	305.2							353.4	41.2
340	ZP 28	254	55	300							2.9	24.2
341	ZP 27	248	33	298.4	237.9	-41.7
342	ZP 26	225	44	295			153.1	-53.3
343	ZP 25	243	45	291.6			152	-24
344	TP 088	247	41	290	355.9	35.4
345	TP 087	236	41	289.2							196.2	36.5
346	ZP 24	239	48	288.2			320	70.4
347	ZP 24	239	48	288.2							312.6	5.3
348	TP 086	230	44	286.7			6.3	44.1
349	TP 085	235	33	285.2			358.9	78.8
350	ZP 23	262	42	284.8			48.9	32.4
351	TP 084	240	44	283							31.4	81.7
352	TP 083	240	44	282.3			343.7	18.7
353	ZP 22	240	48	281.4	333.1	61.4
354	ZP 22	240	48	281.4	306.3	40.7
355	ZP 21	242	57	278			318.7	29.4
356	ZP 20	246	29	274.6	7.5	27.5
357	ZP 20	246	29	274.6					339.5	40.8
358	ZP 19	268	33	271.2			46.3	21.4
359	ZP 18	275	53	267.8	351.2	58.9
360	ZP 18	275	53	267.8					25.5	44.3
361	ZP 17	241	59	264.4	316.8	69.9
362	ZP 17	241	59	264.4			316.5	43.2
363	ZP 16	223	38	261	331.4	33.7
364	ZP 16	223	38	261			346.3	57.8
365	ZP 14	240	52	254.2							294.2	47.8
366	ZP 12	233	47	253.4	349.8	23.3
367	TP 082	229	44	252							274.8	31.9
368	TP 081	240	44	251			143	-10.9
369	TP 080	235	45	248					108.3	-6.5
370	TP 079	236	42	246.6	133.4	-39.3
371	TP 078	235	42	244.4	239.6	-23.8
372	ZP 11	249	43	244							216.3	36.5
373	TP 077	236	39	243.4	8.2	31.3
374	TP 076	226	32	241.9							27.4	-17.3
375	ZP 10	232	38	240.6			336.1	49.7
376	TP 075	235	38	239.4	51.7	57.5
377	TP 074	221	37	237.7			16.4	35.6
378	ZP 09	197	30	237.2	332	32.8
379	TP 073	236	38	235.9							286.8	-12
380	TP 072	235	46	234.9			341.7	27.6
381	TP 071	233	41	233.9	19.9	41.3
382	ZP 08	254	47	233.8			338.9	41.1
383	TP 070	247	38	220	1.3	21
384	TP 069	235	45	218.9	331.9	43.1
385	TP 068	238	41	217.5			29.2	56.8
386	ZP 07	254	48	217.4			356.3	27.6
387	TP 067	238	42	216			320.2	33.5
388	TP 066	247	37	214.6			282.7	58.9
389	TP 065	247	37	213.6	148.6	-14.5
390	ZP 06	266	53	213							95.3	-30
391	TP 064	240	40	212.1	127.6	-39.5
392	ZP 05	247	48	210					253	-9.2
393	TP 063	247	41	207.6			317.9	31.2
394	TP 062	242	42	207.3			350.7	39.7
395	ZP 04	259	45	206.2			327.1	70.7
396	TP 061	242	42	205.8	336	41.8
397	TP 060	242	44	204.4							267	37.4
398	TP 059	233	39	202.9	356.5	26.9
399	ZP 03	237	55	202.8			338.6	9.3
400	TP 058	255	40	201.6	354	33.2
401	ZP 02	246	51	200			297	35.9
402	TP 056	245	34	197.7			79.5	29.6
403	TP 057	255	40	197.7			64.4	14.4
404	ZP 01	225	34	196	318.9	51.5
405	TP 055	241	42	195.9	12.1	22.5
406	TP 054	242	33	193.9	8.1	53.1
407	TP 053	244	41	192.2	350	31.9
408	TP 052	184	35	179			24.9	18
409	TP 051	241	72	177.8							341.5	-8.5
410	TP 050	243	65	176.8			6.5	12.1
411	TP 049	241	76	174.8			342.6	6.4
412	TP 048	241	76	173			334.4	9.7
413	TP 047	245	75	171.5	0.4	27.3
414	TP 046	247	74	170	51.2	46.7
415	TP 045	241	74	168			330.1	20.2
416	TP 044	242	67	166.1	331.9	60
417	TP 043	234	37	164.2	321.3	32.2
418	TP 042	270	10	162.2	47.9	31.4
419	TP 041	263	75	161.2			30.2	11.7
420	TP 040	233	70	157.2	333.8	53.3
421	TP 039	243	51	155.7	352.1	27.8
422	TP 038	240	57	153.2	359.3	41.4
423	TP 037	245	61	151.9			354.5	25.4
424	TP 036	236	67	150.7			255	-19.8
425	TP 035	240	20	147.9	217.8	-27.4
426	TP 034	240	20	146.9	119.6	-26.4
427	TP 033	240	64	144.7			60.1	41.6
428	TP 032	240	64	134							23.4	-12.1
429	TP 031	242	56	132.4	30	40.3
430	TP 030	237	48	130.1			2.6	23.5
431	TP 029	247	56	128.9	341.9	42.7
432	TP 027b	241	37	100
433	TP 027	241	37	58							24.5	-23
434	TP 026	235	37	57							233	34.5
435	TP 025	218	37	54.5			335.9	17.4
	TP 024	227	26	30			10	68
	TP 023	227	26	29.6					164.4	-54.3
	TP 022	263	40	27.6	38.3	19.6
	TP 021	263	40	25.6					206.4	-15.7
	TP 020	263	40	23.6	346.7	50.7
	TP 019	240	28	20.6	210.7	-12.6
	TP 018	240	28	19.1	341.3	49.8
	TP 017	240	28	17.6			42.8	47.5
	TP 016	240	28	16.1					192.4	43.5
	TP 015	240	28	14.5					284.9	70.7
	TP 014	240	28	13.6	187.3	-32.5
	TP 013	240	28	11.6	177.5	-54.2
	TP 012	240	28	10.6					118.2	-8.8
	TP 011	243	37	10.1	109.5	-32.3
	TP 009	243	37	8.8	157.7	-62.4
	TP 008	243	37	8.3							302	47.8
	TP 007	243	37	7.8			326.6	-18.1
	TP 006	240	34	6.6	124.1	-76
	TP 005	230	34	6	300	34.5
	TP 004	230	34	4.9			161.8	-80.1
	TP 003	230	34	3.9					298.1	6.2
	TP 001	230	34	0.5			154.6	-39.7

## Sheet: Q1
Sample	Strike	dip	SAF	d1	i1
ZP 55	260	29	626.143	184.1	-26.5
TP 196	225	40	478	305.2	34.3
TP 265	223	33	588.114	347.6	52.8
TP 020	263	40	23.6	346.7	50.7
TP 263	223	33	587	343.7	37.7
TP 093	238	43	335.2	338.2	39.8
TP 022	263	40	27.6	38.3	19.6
TP 203	232	46	481.6	339	23.2
ZP 55	260	29	626.143	180.7	-44.7
TP 042	270	10	162.2	47.9	31.4
TP 256	235	43	572.821	327.5	17
TP 235	238	40	530.282	328.2	14.3
TP 103	235	54	354	301.7	36.3
TP 247	210	30	554.59	8.6	34.9
TP 200	225	40	480.286	324.4	59.8
TP 186	222	46	463.874	183.4	-64.6
TP 013	240	28	11.6	177.5	-54.2
TP 288	258	20	600.929	348.7	31.6
TP 272	238	58	592.014	333.2	13.5
TP 039	243	51	155.7	352.1	27.8
TP 291	267	27	602.6	11.4	4.7
TP 122	225	43	401.922	166.5	-48.6
TP 094	232	40	338.2	289.7	45.2
TP 061	242	42	205.8	336	41.8
TP 046	247	74	170	51.2	46.7
TP 044	242	67	166.1	331.9	60
TP 268	245	43	589.786	1.3	28.5
TP 256	235	43	572.821	342.3	24.4
TP 251	241	49	562.692	21.1	23.1
TP 248	210	30	556.615	347.3	39.2
TP 235	238	40	530.282	336.2	20.8
TP 096	233	34	341.3	309.4	38.2
TP 197	225	40	478.571	337.4	23.3
TP 098	233	34	344.3	300.6	44.6
TP 096	233	34	341.3	336.5	56
TP 011	243	37	10.1	109.5	-32.3
TP 290	254	20	602.043	356.6	23.7
TP 203	232	46	481.6	297.7	43.3
TP 182	222	46	457.942	202.7	-56.8
TP 117	231	40	393	224.9	-34.3
TP 091	237	40	331.6	1.8	44.3
TP 270	230	46	590.9	334.2	29.7
TP 186	222	46	463.874	174.2	-59.2
TP 123	231	51	404.611	181.9	-69.4
TP 283	218	22	598.143	338	28
TP 282	218	22	597.586	359.7	50.5
TP 253	235	45	566.744	345	28
TP 103	235	54	354	357.7	47.5
TP 040	233	70	157.2	333.8	53.3
TP 287	254	20	600.371	6.5	29
TP 195	225	40	476.587	330.6	31.6
TP 185	222	46	462.462	162.8	-64.6
TP 064	240	40	212.1	127.6	-39.5
TP 029	247	56	128.9	341.9	42.7
TP 019	240	28	20.6	210.7	-12.6
TP 065	247	37	213.6	148.6	-14.5
TP 054	242	33	193.9	8.1	53.1
ZP 41	253	18	602.711	52.6	55.7
TP 289	254	20	601.486	349.8	32.5
TP 288	258	20	600.929	359	49.4
TP 247	210	30	554.59	345.6	28
TP 115	225	37	383.161	181.5	-46.5
ZP 20	246	29	274.6	7.5	27.5
TP 280	218	22	596.471	341.3	23.6
TP 096	233	34	341.3	351.5	52.1
TP 043	234	37	164.2	321.3	32.2
TP 018	240	28	19.1	341.3	49.8
TP 009	243	37	8.8	157.7	-62.4
TP 269	245	43	590.343	351.7	19.5
ZP 22	240	48	281.4	333.1	61.4
TP 055	241	42	195.9	12.1	22.5
TP 271	230	46	591.457	333.8	16.8
TP 270	230	46	590.9	307.1	31.1
TP 238	237	35	536	347	20.3
TP 294	248	19	604.271	357.4	36.6
TP 293	267	27	603.714	349	33
TP 252	241	49	564.718	346.5	34.3
TP 251	241	49	562.692	359.6	20.2
TP 122	225	43	401.922	177.4	-59.1
TP 006	240	34	6.6	124.1	-76
TP 104	235	54	357	299.6	33.8
TP 070	247	38	220	1.3	21
TP 273	238	58	592.571	341.6	19.2
TP 253	235	45	566.744	13.9	24.6
TP 249	210	30	558.641	356.1	35.9
TP 148	230	36	415	320.8	14.5
TP 091	237	40	331.6	0.9	25.6
TP 069	235	45	218.9	331.9	43.1
TP 058	255	40	201.6	354	33.2
TP 034	240	20	146.9	119.6	-26.4
TP 255	235	43	570.795	4.9	28.6
TP 210	233	42	490	301.1	36.5
TP 047	245	75	171.5	0.4	27.3
ZP 54	250	15	625.666	127.3	-46
TP 298	247	23	606.5	357.7	53.6
TP 296	264	20	605.386	340.1	37.1
TP 250	241	49	560.667	347	33.5
TP 177	244	45	451.161	224.4	-68.6
TP 102	241	52	352	329.4	15.6
TP 014	240	28	13.6	187.3	-32.5
TP 289	254	20	601.486	5.7	40.4
TP 266	245	43	588.671	330.6	30.8
TP 172	230	42	444.24	206.8	-19.3
TP 144	235	40	411.089	230.2	-24.9
TP 143	234	42	410.111	119.6	-20.2
TP 053	244	41	192.2	350	31.9
TP 237	237	35	534.333	347.6	58.4
TP 211	233	42	490.8	328.6	24.5
TP 187	222	46	464	146	-15.5
TP 097	233	34	343.1	316.3	27.6
TP 092	230	29	333.8	16.7	27
ZP 38	258	13	589.674	337.2	64.5
TP 238	237	35	536	332.1	28.7
TP 220	243	37	504	351.3	18.8
TP 097	233	34	343.1	304.3	35.2
TP 005	230	34	6	300	34.5
TP 295	264	20	604.829	332.7	56.2
TP 071	233	41	233.9	19.9	41.3
TP 031	242	56	132.4	30	40.3
TP 300	257	25	607.614	13.5	63.9
TP 296	264	20	605.386	344.7	27.6
TP 286	254	20	599.814	0.5	29.8
TP 282	218	22	597.586	344.9	47.7
TP 200	225	40	480.286	350.3	65.5
TP 271	230	46	591.457	341.9	23.9
TP 191	220	46	470.09	248.5	-37.7
TP 171	230	42	442.827	222.5	-66.6
TP 170	231	37	441.415	216.4	-46.1
TP 150	230	36	416.554	313.6	31.6
TP 075	235	38	239.4	51.7	57.5
TP 107	245	45	365.154	216	-26.1
TP 292	267	27	603.157	326.2	17.8
TP 267	245	43	589.229	3.4	27.1
TP 249	210	30	558.641	20.7	48.4
TP 209	230	45	488.667	329.6	19.6
TP 079	236	42	246.6	133.4	-39.3
TP 301	257	25	608.171	13.5	63.9
TP 274	239	48	593.129	338.2	34.2
TP 272	238	58	592.014	352.8	30.3
TP 148	230	36	415	323.6	19.4
TP 114	238	41	379.335	180.7	-42.5
TP 059	233	39	202.9	356.5	26.9
TP 275	227	30	593.686	219	-22.3
TP 077	236	39	243.4	8.2	31.3
TP 250	241	49	560.667	356.2	35.6
TP 208	230	45	487.333	317	24.5
TP 197	225	40	478.571	328.9	28.6
ZP 17	241	59	264.4	316.8	69.9
TP 166	225	42	435.765	340.4	50.9
TP 161	239	48	428.702	207.7	-41.5
TP 196	225	40	478	313.7	28.4
TP 100	245	52	347.3	6.1	27.5
TP 198	225	40	479.143	339.5	51.3
ZP 09	197	30	237.2	332	32.8
ZP 49	253	14	619.649	303.1	23.8
ZP 12	233	47	253.4	349.8	23.3
TP 078	235	42	244.4	239.6	-23.8
TP 279	218	22	595.914	314	43.7
TP 088	247	41	290	355.9	35.4
ZP 18	275	53	267.8	351.2	58.9
ZP 16	223	38	261	331.4	33.7
TP 178	244	45	452.574	156	-40.8
TP 038	240	57	153.2	359.3	41.4
ZP 27	248	33	298.4	237.9	-41.7

## Sheet: Q2
Sample	Strike	dip	SAF	d2	i2
ZP 60	229	22	630.429	4.6	31.3
ZP 59	229	22	629.714	319.2	42.9
TP 336	257	25	627.071	366.5	79.5
ZP 56	260	29	626.5	211.9	-50.9
TP 334	257	25	626.357	190.9	-52.6
ZP 54	250	15	625.666	183.7	-37.2
TP 331	257	25	624.886	189.3	-39.8
TP 330	257	25	624.329	92.1	-22.8
ZP 52	251	19	623.994	306.2	51.1
ZP 50	212	12	621.766	292.1	27.2
ZP 47	234	16	615.414	303	36.2
TP 308	257	25	612.071	391.8	56.9
TP 307	257	25	611.514	363.7	27
TP 304	257	25	609.843	404.3	42.6
ZP 44	312	13	609.063	348.6	60.8
TP 302	257	25	608.729	411.9	31.8
TP 299	257	13	607.057	336.5	51.4
ZP 43	259	14	606.946	31.5	11.6
TP 295	264	20	604.829	341.2	51.4
ZP 42	253	18	604.829	50.6	57.1
TP 294	248	19	604.271	332.8	56.1
TP 293	267	27	603.714	341	12.2
TP 292	267	27	603.157	319.4	17.7
TP 277	245	48	594.8	313	50.8
TP 276	227	30	594.243	301.9	32
TP 276	227	30	594.243	298	56.8
TP 274	239	48	593.129	287.3	35.7
TP 273	238	58	592.571	325.1	9.8
TP 268	245	43	589.786	10.3	40.9
ZP 38	258	13	589.674	343.7	47.8
TP 265	223	33	588.114	321.6	38.1
TP 264	223	33	587.557	323.7	15.7
TP 264	223	33	587.557	349.4	30.8
ZP 37	265	21	587.223	346.5	73.3
TP 263	223	33	587	20.5	34.2
ZP 36	246	22	586.6	353.5	52.5
TP 262	223	33	584.974	302.4	54.6
ZP 35	252	20	583.707	124.6	-11.2
TP 261	235	43	582.949	394.5	43.7
TP 260	235	43	580.923	355	52.6
TP 259	235	43	578.897	414.1	34.3
TP 258	235	43	576.872	353.4	56.8
TP 257	235	43	574.846	362.9	48.1
TP 255	235	43	570.795	358.1	21.8
TP 254	235	45	568	23.2	31.4
TP 252	241	49	564.718	347.7	23.3
TP 246	210	30	552.564	327.4	63.8
TP 244	235	50	548.513	339.9	61.6
TP 243	235	50	546.487	117.4	-55.2
TP 243	235	50	546.487	213.9	-18.5
TP 241	238	51	542.436	173.3	-12.7
TP 240	233	50	540.41	204.7	-48.2
TP 239	233	50	538.385	128.3	-10
TP 237	237	35	534.333	312.2	49.1
TP 234	238	40	528.256	146.4	-63
TP 231	231	41	520.154	247.9	-24
TP 227	235	50	514.077	126.9	-42.3
TP 225	219	45	510.026	302.7	29.8
TP 223	219	45	507	177.6	-72.4
TP 223	219	45	507	173.6	-54.7
TP 221	215	40	505	113.6	-28
TP 218	243	37	500.75	0.6	12.9
TP 215	243	37	494	300.6	18.1
TP 214	243	37	493.2	325.5	11.5
TP 209	230	45	488.667	335.8	25.2
TP 207	230	45	486	342.3	35.6
TP 206	230	45	485.2	326.5	19.7
TP 205	230	45	483.2	345	21.8
TP 205	230	45	483.2	337.5	24.1
TP 204	232	46	482	331.5	10.8
TP 202	232	46	481.029	314.5	22.6
TP 202	232	46	481.029	315.9	26.2
TP 201	232	46	480.571	348	47.9
TP 193	220	46	473.762	331.1	42.4
TP 190	220	46	469.242	168.7	-65.8
TP 177			451.161	217.3	-66.1
TP 170	231	37	441.415	161	-33.9
TP 169	231	37	439.5	167.9	-47.1
TP 168	231	37	438.59	234.8	-20.6
TP 166	225	42	435.765	36	45.8
TP 164	233	37	432.939	198.1	-73.1
TP 162	239	48	430.114	233.8	-21.8
TP 162	239	48	430.114	199.2	-47.6
TP 161	239	48	428.702	188.8	-58.7
TP 160	239	48	427.289	204.1	-55.2
TP 156	230	38	422.628	215	-66.5
TP 156	230	38	422.628	252.2	-60.8
TP 155	235	30	421.498	218.9	-38.8
TP 154	235	30	420.085	292.9	30.4
TP 152	285	30	417.684	324.2	31.7
TP 150	230	36	416.554	323.1	45.6
TP 149	230	36	415.848	328.5	67
TP 147	236	38	414.756	318.8	60.9
TP 145	236	38	412.311	234.6	-43.9
TP 144	235	40	411.089	227.5	-54.8
TP 143	234	42	410.111	239.4	-53.9
TP 142	227	42	408.889	172.2	-73
TP 142	227	42	408.889	216	-45
TP 124	229	33	406.444	223	-62.9
TP 121	252	41	400.211	236.4	-14.4
TP 120	223	41	398.989	142.3	-58.4
TP 118	219	31	394.711	165.1	-27.2
TP 116	232	40	388.627	130.3	-67.3
TP 115	225	37	383.161	184.1	-57.6
TP 114	238	41	379.335	135.3	-48.2
TP 112	240	44	375.509	236.8	-41.3
TP 110	229	46	371	140.3	-9.2
TP 105	237	50	359.892	218.6	-25.2
TP 101	240	46	348.1	321.6	20.5
TP 101	240	46	348.1	297.7	46.2
TP 100	245	52	347.3	303.6	25
TP 099	240	44	346.2	2.8	27.6
TP 099	240	44	346.2	17.6	59.7
TP 098	233	34	344.3	339.5	37.6
TP 095	233	34	339.6	310.8	29.8
TP 094	232	40	338.2	348.8	30.6
TP 093	238	43	335.2	6.9	48.6
TP 090	241	37	330.2	40.5	45.9
TP 089	242	42	328.4	334.7	37.4
ZP 34	241	43	322.2	200.3	-24.3
ZP 32	239	47	315.4	186	-9.8
ZP 30	250	49	308.6	262.4	-38.9
ZP 26	225	44	295	153.1	-53.3
ZP 25	243	45	291.6	152	-24
ZP 24	239	48	288.2	320	70.4
TP 086	230	44	286.7	6.3	44.1
TP 085	235	33	285.2	358.9	78.8
ZP 23	262	42	284.8	48.9	32.4
TP 083	240	44	282.3	343.7	18.7
ZP 22	240	48	281.4	306.3	40.7
ZP 21	242	57	278	318.7	29.4
ZP 19	268	33	271.2	46.3	21.4
ZP 17	241	59	264.4	316.5	43.2
ZP 16	223	38	261	346.3	57.8
TP 081	240	44	251	143	-10.9
ZP 10	232	38	240.6	336.1	49.7
TP 074	221	37	237.7	16.4	35.6
TP 072	235	46	234.9	341.7	27.6
ZP 08	254	47	233.8	338.9	41.1
TP 068	238	41	217.5	29.2	56.8
ZP 07	254	48	217.4	356.3	27.6
TP 067	238	42	216	320.2	33.5
TP 066	247	37	214.6	282.7	58.9
TP 063	247	41	207.6	317.9	31.2
TP 062	242	42	207.3	350.7	39.7
ZP 04	259	45	206.2	327.1	70.7
ZP 03	237	55	202.8	338.6	9.3
ZP 02	246	51	200	297	35.9
TP 057	255	40	197.7	64.4	14.4
TP 056	245	34	197.7	79.5	29.6
ZP 01	225	34	196	318.9	51.5
TP 052	184	35	179	24.9	18
TP 050	243	65	176.8	6.5	12.1
TP 049	241	76	174.8	342.6	6.4
TP 048	241	76	173	334.4	9.7
TP 045	241	74	168	330.1	20.2
TP 041	263	75	161.2	30.2	11.7
TP 037	245	61	151.9	354.5	25.4
TP 036	236	67	150.7	255	-19.8
TP 033	240	64	144.7	60.1	41.6
TP 030	237	48	130.1	2.6	23.5
TP 025	218	37	54.5	335.9	17.4
TP 024	227	26	30	10	68
TP 017	240	28	17.6	42.8	47.5
TP 007	243	37	7.8	326.6	-18.1
TP 004	230	34	4.9	161.8	-80.1
TP 001	230	34	0.5	154.6	-39.7

## Sheet: Q3
Sample	Strike	dip	SAF	d3	i3
TP 327	257	25	622.657	127.4	-13.7
TP 279	218	22	595.914	2.1	40.6
ZP 40	233	12	593.909	30.7	54.8
TP 275	227	30	593.686	168.6	-69.9
TP 269	245	43	590.343	349.5	6.3
TP 266	245	43	588.671	349.8	1.4
TP 254	235	45	568	337.8	10.2
TP 242	235	50	544.462	191.2	-23.1
TP 239	233	50	538.385	350.5	15.1
TP 236	238	40	532.308	295.3	5.5
TP 230	228	48	520.154	270.5	-12.9
TP 199	225	40	479.943	312.3	25.5
TP 198	225	40	479.143	281.6	18.7
TP 191	220	46	470.09	260.4	-18.8
TP 187	222	46	464	334.9	7.6
TP 185	222	46	462.462	189.2	-68.9
TP 182	222	46	457.942	252.2	-48.9
TP 181	222	46	456.529	333.9	9.9
TP 180	228	48	454.9	112.4	-15.2
TP 179	228	48	453.987	449.4	-50.4
TP 179			453.987	128.9	-38.6
TP 175	230	42	448.478	337.9	-19.9
TP 175	230	42	448.478	31.6	16.9
TP 171	230	42	442.827	218.2	-39.7
TP 168	231	37	438.59	277.5	11.8
TP 164	233	37	432.939	202.8	-28.4
TP 163	233	37	431.527	100.2	-72.7
TP 158	232	42	424.464	193.5	-15.3
TP 158	232	42	424.464	358.3	55.7
TP 155	235	30	421.498	226.8	-37.8
TP 154	235	30	420.085	235.5	-43.7
TP 153	235	30	418.673	329.5	21.2
TP 152	285	30	417.684	3	37.5
TP 146	236	38	413.778	131.8	-5.7
TP 145	236	38	412.311	181.9	-73.8
TP 121	252	41	400.211	220.9	-74.4
TP 121	252	41	400.211	245	-64
TP 120	223	41	398.989	132.5	-65.6
TP 120	223	41	398.989	218.8	-16.4
TP 119	229	40	396.544	106.8	-60.4
TP 116	232	40	388.627	93.9	-68.4
TP 114	238	41	379.335	243.1	-41.8
TP 113	240	27	377.559	269.7	-38.3
TP 111	245	49	372.913	104.1	-67.7
TP 111	245	49	372.913	298	-3.9
TP 109	257	50	369.246	12.2	59.6
TP 108	250	43	367.346	268.4	-27
TP 103	235	54	354	228.9	-54.7
TP 102	241	52	352	307.1	8.1
ZP 32	239	47	315.4	182.2	-16.2
ZP 31	234	52	312	258.2	-26
ZP 20	246	29	274.6	339.5	40.8
ZP 18	275	53	267.8	25.5	44.3
TP 080	235	45	248	108.3	-6.5
ZP 05	247	48	210	253	-9.2
TP 035	240	20	147.9	217.8	-27.4
TP 023	227	26	29.6	164.4	-54.3
TP 021	263	40	25.6	206.4	-15.7
TP 016	240	28	16.1	192.4	43.5
TP 015	240	28	14.5	284.9	70.7
TP 012	240	28	10.6	118.2	-8.8
TP 003	230	34	3.9	298.1	6.2

## Sheet: QX
Sample	Strike	dip	SAF
TP 084	240	44	283
TP 244	235	50	548.513
TP 329	257	25	623.771
TP 309	257	25	612.629
TP 245	210	30	550
ZP 49	253	14	619.649
ZP 44	312	13	609.063
TP 337	257	25	627.429
TP 305	257	25	610.4
ZP 51	203	18	622.88
TP 303	257	25	609.286
TP 106	239	53	362.523
ZP 14	240	52	254.2
TP 008	243	37	8.3
ZP 29	233	43	305.2
TP 281	218	22	597.029
ZP 39	228	11	591.791
TP 217	243	37	498.5
TP 060	242	44	204.4
TP 087	236	41	289.2
ZP 11	249	43	244
TP 026	235	37	57
TP 082	229	44	252
TP 102	241	52	352
ZP 53	248	20	624.9
ZP 28	254	55	300
ZP 58	260	29	629
TP 285	218	22	599.257
TP 328	257	25	623.214
ZP 43	259	14	606.946
ZP 24	239	48	288.2
TP 278	245	48	595.357
TP 092	230	29	333.8
TP 098	233	34	344.3
TP 106	239	53	362.523
ZP 53	248	20	624.9
TP 051	241	72	177.8
TP 073	236	38	235.9
TP 032	240	64	134
TP 212	233	42	491.6
TP 335	257	25	626.714
TP 124	229	33	406.444
TP 284	218	22	598.7
TP 224	219	45	508
TP 076	226	32	241.9
TP 181	222	46	456.529
TP 027	241	37	58
ZP 46	206	19	612.9
ZP 48	226	21	617.5
TP 226	235	50	512.051
TP 206	230	45	485.2
ZP 06	266	53	213
TP 240	233	50	540.41
ZP 45	272	19	611.18
TP 216	243	37	496.25
ZP 57	260	29	626.857
TP 174	230	42	446.783
TP 188	222	46	465.852
TP 242	235	50	544.462
TP 333	257	25	626
TP 241	238	51	542.436
TP 332	257	25	625.443
TP 027b	241	37	100
